# Supplementary material for: Histidine-Covalent Stapled Alpha-Helical Peptides Targeting hMcl-1
Source: J Med Chem. 2024 May 2;67(10):8172–85. doi: 10.1021/acs.jmedchem.4c00277 (PMC11129181; doi:10.1021/acs.jmedchem.4c00277)
Supplement: Supplementary file 2 — jm4c00277_si_002.csv [file jm4c00277_si_002.csv]

Compound	SMILE	IC50 (nM) (n=2)
1	NC([C@@H](NC([C@H](CCCNC(N)=N)NC([C@@H](NC(CNC([C@H]([C@@H](C)CC)NC([C@H](CCCNC(N)=N)NC([C@H](CCCNC(N)=N)NC([C@H](CC(C)C)NC([C@H](CCC(N)=O)NC([C@]1(C)CCC/C=C/CCC[C@@](NC(C)=O)(C)C(N[C@H](C(N[C@@H]([C@@H](C)CC)C(N[C@H](C(N1)=O)C)=O)=O)CNC(C(C=C(C=C2)S(=O)(F)=O)=C2OC)=O)=O)=O)=O)=O)=O)=O)=O)=O)CC(O)=O)=O)=O)CC3=CC=CC=C3)=O	24 ± 3
2	NC([C@@H](NC([C@H](CCCNC(N)=N)NC([C@@H](NC(CNC([C@H]([C@@H](C)CC)NC([C@H](CCCNC(N)=N)NC([C@H](CCCNC(N)=N)NC([C@H](CC(C)C)NC([C@H](CCC(N)=O)NC([C@]1(C)CCC/C=C/CCC[C@@](NC(C)=O)(C)C(N[C@H](C(N[C@@H]([C@@H](C)CC)C(N[C@H](C(N1)=O)C)=O)=O)CNC(C2=C(OC)C=CC(S(=O)(F)=O)=C2)=O)=O)=O)=O)=O)=O)=O)=O)=O)CC3=NNN=N3)=O)=O)CC4=CC=CC=C4)=O	633 ± 30
3	NC([C@@H](NC([C@H](CCCNC(N)=N)NC([C@@H](NC(CNC([C@H]([C@@H](C)CC)NC([C@H](C)NC([C@H](CCCNC(N)=N)NC([C@H](CC(C)C)NC([C@H](CCC(N)=O)NC([C@]1(C)CCC/C=C/CCC[C@@](NC(C)=O)(C)C(N[C@H](C(N[C@@H]([C@@H](C)CC)C(N[C@H](C(N1)=O)C)=O)=O)CNC(C2=C(OC)C=CC(S(=O)(F)=O)=C2)=O)=O)=O)=O)=O)=O)=O)=O)=O)CC(O)=O)=O)=O)CC3=CC=CC=C3)=O	35 ± 3
4	NC([C@@H](NC([C@H](C)NC([C@@H](NC(CNC([C@H]([C@@H](C)CC)NC([C@H](C)NC([C@H](CCCNC(N)=N)NC([C@H](CC(C)C)NC([C@H](CCC(N)=O)NC([C@]1(C)CCC/C=C/CCC[C@@](NC(C)=O)(C)C(N[C@H](C(N[C@@H]([C@@H](C)CC)C(N[C@H](C(N1)=O)C)=O)=O)CNC(C2=C(OC)C=CC(S(=O)(F)=O)=C2)=O)=O)=O)=O)=O)=O)=O)=O)=O)CC(O)=O)=O)=O)CC3=CC=CC=C3)=O	17 ± 2
5	NC([C@@H](NC([C@H](CCCNC(N)=N)NC([C@@H](NC(CNC([C@H]([C@@H](C)CC)NC([C@H](CC(O)=O)NC([C@H](CCCNC(N)=N)NC([C@H](CC(C)C)NC([C@H](CCC(N)=O)NC([C@]1(C)CCC/C=C/CCC[C@@](NC(C)=O)(C)C(N[C@H](C(N[C@@H]([C@@H](C)CC)C(N[C@H](C(N1)=O)C)=O)=O)CNC(C2=C(OC)C=CC(S(=O)(F)=O)=C2)=O)=O)=O)=O)=O)=O)=O)=O)=O)CC(O)=O)=O)=O)CC3=CC=CC=C3)=O	30 ± 2
6	NC([C@@H](NC([C@H](CCCNC(N)=N)NC([C@@H](NC(CNC([C@H]([C@@H](C)CC)NC([C@@]1(C)NC([C@H](CCCNC(N)=N)NC([C@H](CC(C)C)NC([C@H](CCC(N)=O)NC([C@](NC([C@@H](NC([C@H]([C@@H](C)CC)NC([C@@H](NC(C)=O)CNC(C2=C(OC)C=CC(S(=O)(F)=O)=C2)=O)=O)=O)C)=O)(C)CCC/C=C\CCC1)=O)=O)=O)=O)=O)=O)=O)CC(O)=O)=O)=O)CC3=CC=CC=C3)=O	14 ± 1
7	NC([C@@H](NC([C@H](C)NC([C@@H](NC(CNC([C@H]([C@@H](C)CC)NC([C@@]1(C)NC([C@H](CCCNC(N)=N)NC([C@H](CC(C)C)NC([C@H](CCC(N)=O)NC([C@](NC([C@@H](NC([C@H]([C@@H](C)CC)NC([C@@H](NC(C)=O)CNC(C2=C(OC)C=CC(S(=O)(F)=O)=C2)=O)=O)=O)C)=O)(C)CCC/C=C\CCC1)=O)=O)=O)=O)=O)=O)=O)CC(O)=O)=O)=O)CC3=CC=CC=C3)=O	12 ± 2
8	NC([C@@H](NC([C@H](CCCNC(N)=N)NC([C@@H](NC(CNC([C@H]([C@@H](C)CC)NC([C@@]1(C)NC([C@H](CCCNC(N)=N)NC([C@H](CC(C)C)NC([C@H](CCC(N)=O)NC([C@@H](NC([C@@H](NC([C@H]([C@@H](C)CC)NC([C@@H](NC(C)=O)CNC(C2=C(OC)C=CC(S(=O)(F)=O)=C2)=O)=O)=O)C)=O)COC/C=C\CCC1)=O)=O)=O)=O)=O)=O)=O)CC(O)=O)=O)=O)CC3=CC=CC=C3)=O	6.6 ± 0.3
9	NC([C@@H](NC([C@H](CCCNC(N)=N)NC([C@@H](NC(CNC([C@H]([C@@H](C)CC)NC([C@H]1NC([C@H](CCCNC(N)=N)NC([C@H](CC(C)C)NC([C@H](CCC(N)=O)NC([C@@H](NC([C@@H](NC([C@H]([C@@H](C)CC)NC([C@@H](NC(C)=O)CNC(C2=C(OC)C=CC(S(=O)(F)=O)=C2)=O)=O)=O)C)=O)CCCC(N=N3)=CN3CCCC1)=O)=O)=O)=O)=O)=O)=O)CC(O)=O)=O)=O)CC4=CC=CC=C4)=O	21 ± 3
10	NC([C@@H](NC([C@H](CCCNC(N)=N)NC([C@@H](NC(CNC([C@H]([C@@H](C)CC)NC([C@H](CCCNC(N)=N)NC([C@@](CCC/C=C\CCC[C@@](C(N[C@H](CCC(O)=O)C(N[C@@H](CCC(N)=O)C1=O)=O)=O)(NC([C@H]([C@@H](C)CC)NC([C@H](NC(C)=O)CNC(C(C=C(C=C2)S(=O)(F)=O)=C2OC)=O)=O)=O)C)(C)NC([C@H](CC(C)C)N1)=O)=O)=O)=O)=O)CC(O)=O)=O)=O)CC3=CC=CC=C3)=O	174 ± 1
11 (155H1)	NC([C@@H](NC([C@@]1(C)NC([C@@H](NC(CNC([C@H]([C@@H](C)CC)NC([C@@](CCC/C=C\CCC1)(C)NC([C@H](CCCNC(N)=N)NC([C@H](CC(C)C)NC([C@H](CCC(N)=O)NC([C@H](CCC(O)=O)NC([C@H](C)NC([C@H]([C@@H](C)CC)NC([C@@H](NC(C)=O)CNC(C(C=C(C=C2)S(=O)(F)=O)=C2OC)=O)=O)=O)=O)=O)=O)=O)=O)=O)=O)=O)CC(O)=O)=O)=O)CC3=CC=CC=C3)=O	18 ± 3
